# Supplementary material for: Prognostic relevance of treatment deviations in children with relapsed acute lymphoblastic leukemia who were treated in the ALL-REZ BFM 2002 study
Source: Leukemia. 2024 Dec 11;39(2):337–45. doi: 10.1038/s41375-024-02474-6 (PMC11794146; doi:10.1038/s41375-024-02474-6)
Supplement: Supplementary file 2 — Supplementary Information 2 [file 41375_2024_2474_MOESM2_ESM.xlsx]

## Sheet: Sheet1
Supplementary Table 6: Full individual data on deviations per patient
No.		Reasons for deviation in detail	Reason for deviation	Type of deviation	Ways of Intensification due to positive MRD	Groups of Reasons for deviation	Non Responders (NR)	Phase of the Protocol
1		Infant Leukemia treated with the Interfant Protocol	different beginning of the relapsed ALL treatment because of infant leukemia	Prephase Modification		other reason		Induction
2		Initially treated as relapse of Burkitt Leukemia was in the end Pre-B ALL CD33+	different beginning of the relapsed ALL treatment because of wrong diagnosis	Prephase Modification		other reason		Induction
3		After F2 Block change to HR block because of very early isolated CNS relapse	very early CNS or T-cell relapse	Modification of the Order of the Blocks		other reason		Induction
4		Other therapy from the beginning because of CNS isolated relapse	very early CNS or T-cell relapse	Prephase Modification		other reason	NR	Induction
5		Despite the previously found remission mark persistence of the T-cell relapse	very early CNS or T-cell relapse	Modification of the Order of the Blocks		other reason		Induction
6		After 2 days of dexamethasone no response, so medical decision to follow another therapy, overall life-threatening condition	rapid progression after intensive pretreatment with prednisone	Prephase Modification		insufficient response	NR	Induction
7		No response after dexamethasone. Patient received F1 block abroad (in Kosovo) - other therapy from the beginning	rapid progression after intensive pretreatment with prednisone	Modification of the Order of the Blocks		insufficient response		Induction
8		Chemotherapy with nelarabine in combination with dexamethasone because of early relapse with rapid progression after intensive polychemotherapeutic pretreatment	rapid progression after intensive pretreatment with prednisone	Prephase Modification		insufficient response		Induction
9		Due to delayed response after R2 block (KM2=7%)	persistent blasts after block F1 (>25%) and after block F2 (>5%)	Modification of the Order of the Blocks		insufficient response		Consolidation
10		Since after the first R2 block isolated leukemia cells were still seen in the KM, the therapy was modified. Instead of another R2 block, the R1 block was followed by a CC block with high-dose Ara-C because the child responded poorly to MTX but well to ARA-C.	persistent blasts after block F1 (>25%) and after block F2 (>5%)	Modification of the Order of the Blocks		insufficient response		Consolidation
11		Due to delayed response after F2 block, no complete remission	persistent blasts after block F1 (>25%) and after block F2 (>5%)	Modification of the Order of the Blocks		insufficient response	NR	Induction
12		Due to delayed response after F2 block, no complete remission	persistent blasts after block F1 (>25%) and after block F2 (>5%)	Modification of the Order of the Blocks		insufficient response		Induction
13		Due to delayed response after F2 block, no complete remission	persistent blasts after block F1 (>25%) and after block F2 (>5%)	Modification of the Order of the Blocks		insufficient response		Induction
14		Persistent blasts after F2 block of treatment, therefore further chemotherapy with Daunoxome-FLAG	persistent blasts after block F1 (>25%) and after block F2 (>5%)	Modification of the Order of the Blocks		insufficient response		Induction
15		Due to blast persistence after F1 Block (76% blasts) before the planned F2 block switched to FLAG-Daunoxome	persistent blasts after block F1 (>25%) and after block F2 (>5%)	Modification of the Order of the Blocks		insufficient response		Induction
16		Due to blast persistence after F2 Block (31% blasts)	persistent blasts after block F1 (>25%) and after block F2 (>5%)	Modification of the Order of the Blocks		insufficient response	NR	Induction
17		MRD>10-3 during continuation	intervention due to MRD>10-3 mainly during late consolidation	Intensification due to positive MRD	High risk protocol COG AALL0031 and then BMT	insufficient response		Consolidation
18		MRD>10-3	intervention due to MRD>10-3 mainly during late consolidation	Intensification due to positive MRD	Prot II IDA + Fl (Fludarabin,Ara-C,Idarubicin, MTX band Prednison)	insufficient response		Consolidation
19		MRD>10-3	intervention due to MRD>10-3 mainly during late consolidation	Intensification due to positive MRD	Ara-C ,VCR,Dexamethason before BMT	insufficient response		Consolidation
20		MRD>10-3	intervention due to MRD>10-3 mainly during late consolidation	Intensification due to positive MRD	2x Nelarabine before BMT	insufficient response		Consolidation
21		MRD>10-3	intervention due to MRD>10-3 mainly during late consolidation	Intensification due to positive MRD	CLO/CYC/ETO before BMT	insufficient response		Consolidation
22		MRD>10-3	intervention due to MRD>10-3 mainly during late consolidation	Intensification due to positive MRD	CLO/CYC/ETO	insufficient response		Consolidation
23		MRD>10-3	intervention due to MRD>10-3 mainly during late consolidation	Intensification due to positive MRD	2x Nelarabine before BMT	insufficient response		Consolidation
24		MRD>10-3	intervention due to MRD>10-3 mainly during late consolidation	Intensification due to positive MRD	CLO/CYC/ETO/MTX	insufficient response		Consolidation
25		MRD>10-3	intervention due to MRD>10-3 mainly during late consolidation	Intensification due to positive MRD	CLO/CYC/ETO before BMT	insufficient response		Consolidation
26		MRD>10-3	intervention due to MRD>10-3 mainly during late consolidation	Intensification due to positive MRD	DNX-FLA before BMT	insufficient response		Consolidation
27		MRD>10-3	intervention due to MRD>10-3 mainly during late consolidation	Intensification due to positive MRD	DNX-FLA before BMT	insufficient response		Consolidation
28		MRD>10-3	intervention due to MRD>10-3 mainly during late consolidation	Intensification due to positive MRD	DNX-FLA before BMT	insufficient response		Consolidation
29		MRD>10-3	intervention due to MRD>10-3 mainly during late consolidation	Intensification due to positive MRD	CLO/CYC/ETO +DNX-FLA before BMT	insufficient response		Consolidation
30		MRD>10-3	intervention due to MRD>10-3 mainly during late consolidation	Intensification due to positive MRD	CLO/CYC/ETO before BMT	insufficient response		Consolidation
31		MRD>10-3	intervention due to MRD>10-3 mainly during late consolidation	Intensification due to positive MRD	CLO/CYC/ETO before BMT	insufficient response		Consolidation
32		MRD>10-3	intervention due to MRD>10-3 mainly during late consolidation	Intensification due to positive MRD	intensive therapy	insufficient response		Consolidation
33		MRD>10-3	intervention due to MRD>10-3 mainly during late consolidation	Intensification due to positive MRD	DNX-FLA before BMT	insufficient response		Consolidation
34		MRD>10-3	intervention due to MRD>10-3 mainly during late consolidation	Intensification due to positive MRD	CLO/CYC/ETO before BMT	insufficient response		Consolidation
35		MRD>10-3	intervention due to MRD>10-3 mainly during late consolidation	Intensification due to positive MRD	DNX-FLA before BMT	insufficient response		Consolidation
36		MRD>10-3	intervention due to MRD>10-3 mainly during late consolidation	Intensification due to positive MRD	4x Ara-C before BMT	insufficient response		Consolidation
37		MRD>10-3	intervention due to MRD>10-3 mainly during late consolidation	Intensification due to positive MRD	DNX-FLA+FLAMSA before BMT	insufficient response		Consolidation
38		MRD>10-3	intervention due to MRD>10-3 mainly during late consolidation	Intensification due to positive MRD	CLO/CYC/ETO before BMT	insufficient response		Consolidation
39		MRD>10-3	intervention due to MRD>10-3 mainly during late consolidation	Intensification due to positive MRD	CLO/CYC/ETO + CD19 Antibody before consolidation and BMT	insufficient response		Consolidation
40		MRD>10-3	intervention due to MRD>10-3 mainly during late consolidation	Intensification due to positive MRD	CLO/CYC/ETO + intrathecal MTX/Cytosin/Prednison before BMT	insufficient response		Consolidation
41		MRD>10-3	intervention due to MRD>10-3 mainly during late consolidation	Intensification due to positive MRD	CLO/CYC/ETO before BMT	insufficient response		Consolidation
42		MRD>10-3	intervention due to MRD>10-3 mainly during early consolidation	Intensification due to positive MRD	CLO/CYC/ETO before BMT	insufficient response		Consolidation
43		MRD>10-3	intervention due to MRD>10-3 mainly during early consolidation	Intensification due to positive MRD	Nelarabin before BMT	insufficient response		Consolidation
44		Severe haemorrhagic diathesis with intravascular coagulation (extremely low platelet count in the blood), therefore cytoreduced treatment with dexamathasone and then modified induction treatment with Vincristine, Daunorubicin, and intrathecal triple drug administration, then modified treatment because of MRD> 10-3	intervention due to MRD>10-3 mainly during early consolidation	Intensification due to positive MRD	VCR+DNR instead of F1, then normal F2+ R2+ R1+ R2 and after 2. R2 instead of R1, CLO/CYC/ETO	insufficient response		Consolidation
45		MRD>10-3	intervention due to MRD>10-3 mainly during maintenance	Intensification due to positive MRD	CLO/CYC/ETO before BMT	insufficient response		Consolidation
46		Prophylactic radiation 12 Gy, more than predicted in the protocol	changes of the radiation plan for better CNS prophylaxis	Radiation		other reason		Continuation
47		Prophylactic radiation of skull and neck 18 Gy, more than predicted in the protocol	changes of the radiation plan for better CNS prophylaxis	Radiation		other reason		Continuation
48		Whole-brain irradiation with 6 Gy and whole-body irradiation with 6*2.0 Gy before BMT according to ALL STZ BDM 2003 protocol	changes of the radiation plan for better CNS prophylaxis	Radiation		other reason		Continuation
49		Parents reject the prophylactic cranial radiation which was planned for the end of the intensive therapy.	parent’s decision	Radiation		other reason		Continuation
50		Parents reject the local radiation	parent’s decision	Radiation		other reason		Continuation
51		Parents reject the local radiation	parent’s decision	Radiation		other reason		Continuation
52		Parents reject the local radiation	parent’s decision	Radiation		other reason		Continuation
53		Parents reject the R2 block before BMT	parent’s decision	Modification of the Order of the Blocks		other reason		Consolidation
54		After adenovirus infection persistent high fever with high CRP values, sterile blood cultures, maximum antibiotic therapy. Probatory rifampicin therapy before planned BMT	SAE-Allergy	Modification of the Order of the Blocks		toxicity		Consolidation
55		Due to severe complications (perforated appendicitis, ileus, necrosis with aspergillosis, hemorrhagic shock with cardiopulmonary resuscitation with intra and retroperitoneal bleeding due to vascular erosion of the right arteria illiaca communis with disseminated intraperitoneal aspergillosis) in the first few months, the originally planned BMT after the 2nd R2 block should not take place	SAE-Allergy	Modification of the Order of the Blocks		toxicity		Induction
56		Due to the serious complications (perforating appendicitis with multiple abscesses, aneurism of the iliocolica artery, abdominal abscess formation) instead of HR blocks , beginn with PROT III	SAE-Allergy	Prephase Modification		toxicity		Consolidation
57		F1,F2,Prot II-IDA and then because of respiratory failure and sepsis therapy pause , afterwards the parents decided to go back to Moscow.	SAE-Allergy	Preterm Termination		toxicity		Consolidation
58		Termination due to tuberculosis. Tuberculostatic treatment and maintenance therapy	SAE-Allergy	Preterm Termination		toxicity		Consolidation
59		Toxicity (perianal abscess) after first therapy with MTX, therefore beginning with F2 and no MTX.	SAE-Allergy	Modification of the Order of the Blocks		toxicity		Induction
60		Complication due to pleural effusion, no MTX administration possible, so beginning with F2 continued with Prot II IDA, no F1 block	SAE-Allergy	Modification of the Order of the Blocks		toxicity		Induction
61		Calcium homöostasis disorder at the beginning of therapy, so beginning with F2 block and not F1, which contains a MTX administration over 24 hours and requires a higher creatine clearance.	SAE-Allergy	Modification of the Order of the Blocks		toxicity		Induction
62		First relapse with ZNS infestation and testicular - kidney insufficiency . So start with F2 instead of F1 block which requires a higher creatine clearance.	SAE-Allergy	Modification of the Order of the Blocks		toxicity	NR	Induction
63		Because of SAE (colitis and bilateral preural effusions) termination of the protocol therapy	SAE-Allergy	Preterm Termination		toxicity		Consolidation
64		Allergies to Coli / PEG / Erwinia – ASP	SAE-Allergy	Modification of the Order of the Blocks		toxicity		Consolidation
65		Because of cardiomyopathy (not an underlying disease, but a consequence of the first treatment)	SAE-Allergy	Modification of the Order of the Blocks		toxicity		Consolidation
66		Because of SAE : sepsis with gangrene of the ascending colon, emergency helikolectomy, ventilation in the intensive care unit	SAE-Allergy	Preterm Termination		toxicity		Consolidation
67		R blocks according to randomisation, but because of the complication (cerebral ischemia after arterial puncture during broviac insertion with consecutive tension hemothorax and bradycardia requiring resuscitation and occurrence of aspergillosis) during the induction blocks; continuation with Protocol II IDA	SAE-Allergy	Modification of the Order of the Blocks		toxicity		Consolidation
68		Termination due to Wolff-Parkinson-White syndrome	SAE-Allergy	Modification of the Order of the Blocks		toxicity		Consolidation
69		Start with R1 then R2 because of soft tissue infection on the right thigh after F2	SAE-Allergy	Modification of the Order of the Blocks		toxicity		Induction
70		SAE: sepsis after F1, fever in neuropenia after F2, pneumonia after R1, brain damage as a result of hypoxia during cardiopulmonary reanimation with cardiopulmonary decompensation during anesthetic initiation.	SAE-Allergy	Preterm Termination		toxicity		Induction
71		After 1.R1 severe hepatotoxicity, intestinal perforation and pancreatopathy, therefore no further R-blocks, but continue with 2nd part of Protocol II IDA	SAE-Allergy	Modification of the Order of the Blocks		toxicity		Consolidation
72		Severe sepsis with multi-organ failure, ARDS related to protocol therapy, leukoencephalopathy, catheter sepsis, abscess in the area of the right thigh.	SAE-Allergy	Modification of the Order of the Blocks		toxicity		Consolidation
73		Complications with ProtII IDA: MTX caused encephalopathy and seizures, massive coprostasis (therefore requires interruption of medication)	SAE-Allergy	Modification of the Order of the Blocks		toxicity		Consolidation
74		Because of neurological complications (ischemic cerebral lesion as a result of leukemic meningitis, seizures, decrease of consciousness), which could be caused by high-dose MTX therapy, continuation with F2 block instead of F1	SAE-Allergy	Modification of the Order of the Blocks		toxicity		Induction
75		After 1st block complete AV block, cardiac arrest, resuscitation, installation of a pacemaker, 60 hours after intrathecal administration of MRI-ARAC / Prednisolone seizure, MRI not possible due to pacemaker, neurotoxicity after MTX possible, brainstem change in the CT, most likely toxic leukoencephalopathy since then no further therapy. Clinically Morbus Down with many complications and autism.	SAE-Allergy	Preterm Termination		toxicity	NR	Induction
76		Deep vein thrombosis because of PVC. Severe sepsis after F2, then 3 R blocks well tolerated.	SAE-Allergy	Modification of the Order of the Blocks		toxicity		Consolidation
77		Severe encephalopathy after a prolonged seizure with tetraspasticity and reduced vigilance. Due to the unclear neurological situation, the last two chemotherapies of the protocol were not administered and instead the maintenance therapy was preferred and well tolerated for 2 years	SAE-Allergy	Preterm Termination		toxicity		Consolidation
78		In the neuropenic phase after F1 there was an influenza H1N1 pneumonia which required ventilation (no further with F2, instead start part 2 of Protocol II IDA)	SAE-Allergy	Modification of the Order of the Blocks		toxicity		Induction
79		After F2 firstly R1 and then R2 because of lung infection and involvement of the kidneys (use of the nephrotoxic substance ifosfamide only after complete recovery of the tubular kidney function)	SAE-Allergy	Modification of the Order of the Blocks		toxicity		Induction
80		CNS toxicity / MTX: ataxia, visual disturbances. Proposal from the study center to continue with Protocol II IDA.	SAE-Allergy	Modification of the Order of the Blocks		toxicity		Consolidation
81		Due to hyperleukocytosis, start with F2 block	SAE-Allergy	Modification of the Order of the Blocks		toxicity		Induction
82		After F2 positive MRD and very poor therapy tolerance with fungal infection, pancreatitis, acute kidney failure and cerebral seizures. Further no MTX/R blocks but HR3 and then maintenance therapy. Considering the poor therapy tolerance no BMT recommended	SAE-Allergy	Modification of the Order of the Blocks		toxicity		Consolidation
83		Septical shock with respiratory and cardiovascular arrest and cardiopulmonary resuscitation, encephalopathy due to hypoxia during resuscitation, with existing neurological symptoms, patient intubation and infection dose reduction of Prot II IDA Prots but not well tolerated , therefore termination of intensive chemo and beginning of maintenance therapy.	SAE-Allergy	Preterm Termination		toxicity		Consolidation
84		Termination ue to high therapy toxicity: neurological problems, seizures, double vision, consciousness, leukoenyephalopathy, catheter sepsis, abscess in the area of the right thigh	SAE-Allergy	Preterm Termination		toxicity		Consolidation
85		Discontinuation of therapy due to massive toxicity = severe mucositis with corresponding pain symptoms, pancreatitis, hepatitis, sepsis, thrombocytopenia, anemia	SAE-Allergy	Preterm Termination		toxicity		Induction
86		CNS radiation was not enough to prevent CNS relapse and further damage (learning disabilities,microcephaly )	SAE-Allergy	Radiation		toxicity		Continuation
87		CNS irradiation after 1 year maintenance therapy because of the age of the patient (2 years old)	Age	Radiation		other reason		Continuation
88		Leukoenkeplalopathy	SAE-Allergy	Radiation		toxicity		Continuation
89		Very early KM relapse, treatment with HR1 and HR2 protocol and then subsequent relapse	not found reasons	Modification of the Order of the Blocks		other reason		Consolidation
90		Change after 5th block instead of 1.R1, Clo/CYC/ETO.	not found reasons	Modification of the Order of the Blocks		other reason		Consolidation
91		Down Syndrome	not found reasons	Preterm Termination		other reason		Consolidation
92		Other therapy (e.g. 9-month pre-treatment / 90s study /Lyon-Prot. / intraventricular therapy) = CLO/ETO/CYC +MTX	not found reasons	Prephase Modification		other reason		Induction
93		Change after 3rd block=instead of 1.R1 -> HR Blocks and then BMT	not found reasons	Modification of the Order of the Blocks		other reason
94		Not found reasons	not found reasons	Radiation		other reason		Continuation
95		First block not received	not found reasons	Prephase Modification		other reason
96		Other strategy group, relapse in mediastinum	not found reasons	Prephase Modification		other reason		Induction
97		Not found reasons	not found reasons	Radiation		other reason		Continuation
98		Not found reasons	not found reasons	Radiation		other reason		Continuation
99		From the beginning of F2 the BM showed morphological remission, so the child was taken out of the study and it was decided to take part in an open phase 2 study on clofarabine. Clofarabine x 3, then R2.	not found reasons	Modification of the Order of the Blocks		other reason		Induction
100		Switch of 3rd relapse block. Alternative therapy R2,HR R1.	not found reasons	Modification of the Order of the Blocks		other reason		Consolidation
